# Supplementary material for: Early Flowering (ELF) Gene Integrates Vegetative Growth, Flowering Regulation, and Reproductive Development in Arabidopsis thaliana
Source: Int J Mol Sci. 2026 Jun 22;27(12):5615. doi: 10.3390/ijms27125615 (PMC13300733; doi:10.3390/ijms27125615)
Supplement: Supplementary file 1 [file ijms-27-05615-s001.zip]

Archive with 1 entries (1 files):
- ijms-4330349-supplementary.pdf
